# Supplementary material for: Ultra-processed food consumption and its correlates among Italian children, adolescents and adults from the Italian Nutrition & Health Survey (INHES) cohort study
Source: Public Health Nutr. 2021 Jun 24;24(18):6258–71. doi: 10.1017/S1368980021002767 (PMC11148574; doi:10.1017/S1368980021002767)
Supplement: Supplementary file 1 [file S1368980021002767sup.zip]

Archive with 2 entries (2 files):
- S1368980021002767sup001.doc
- S1368980021002767sup002.doc
